# Supplementary material for: Responsiveness to conspecific distress calls is influenced by day-roost proximity in bats (Saccopteryx bilineata)
Source: R Soc Open Sci. 2016 May 18;3(5):160151. doi: 10.1098/rsos.160151 (PMC4892459; doi:10.1098/rsos.160151)
Supplement: ESM_dataset: This exel file provides raw data of the playback experiments and formatted data which were used in the statistical analysis. [file rsos160151supp1.xlsx]

## Sheet: raw data
colony	location	stimulus typ	pre-observation period	reaction period	responsiveness		colony	responsiveness within roost (S. bilineata)	responsiveness in close proximity to roost (S. bilineata)	responsiveness at foraging site (S. bilineata)
1	within	S. bilineata	0	54.5	54.5		1	54.5	86	-69
2	within	S. bilineata	0	0	0		2	0	7.5	-149.5
3	within	S. bilineata	0	0	0		3	0	9.5	-31.5
4	within	S. bilineata	29	110.5	81.5		4	81.5	0	-10
5	within	S. bilineata	4	8	4		5	4	11	51.5
6	within	S. bilineata	0	3	3		6	3	1	61.6
7	within	S. bilineata	0	0	0		7	0	-39	14
8	within	S. bilineata	2	100	98		8	98	-3.5	5.5
9	within	S. bilineata	29	5.5	-23.5		9	-23.5	95	-28
10	within	S. bilineata	37	60.5	23.5		10	23.5	0	0
11	within	S. bilineata	91	110.5	19.5		11	19.5	86	-90
12	within	S. bilineata	14	141.5	127.5		12	127.5	75	30.5
13	within	S. bilineata	0	46.5	46.5		13	46.5	25.5	0
14	within	S. bilineata	38	22.5	-15.5		14	-15.5	9.5	0
15	within	S. bilineata	40	0	-40		15	-40	19.5	-21.5
16	within	S. bilineata	28	62	34		16	34	19	-41
17	within	S. bilineata	23	57	34		17	34	46	80.5
18	within	S. bilineata	0	26.5	26.5		18	26.5	20	8.5
19	within	S. bilineata	31	146	115		19	115	3.5	-51.5
1	close	S. bilineata	0	86	86
2	close	S. bilineata	16	23.5	7.5
3	close	S. bilineata	14	23.5	9.5
4	close	S. bilineata	0	0	0
5	close	S. bilineata	33	44	11
6	close	S. bilineata	3	4	1
7	close	S. bilineata	59	20	-39
8	close	S. bilineata	6	2.5	-3.5
9	close	S. bilineata	19	114	95
10	close	S. bilineata	0	0	0
11	close	S. bilineata	71	157	86
12	close	S. bilineata	24	99	75
13	close	S. bilineata	8	33.5	25.5
14	close	S. bilineata	0	9.5	9.5
15	close	S. bilineata	0	19.5	19.5
16	close	S. bilineata	0	19	19
17	close	S. bilineata	0	46	46
18	close	S. bilineata	62	82	20
19	close	S. bilineata	0	3.5	3.5
1	foraging	S. bilineata	112	43	-69
2	foraging	S. bilineata	176	26.5	-149.5
3	foraging	S. bilineata	59	27.5	-31.5
4	foraging	S. bilineata	10	0	-10
5	foraging	S. bilineata	27	78.5	51.5
6	foraging	S. bilineata	0	61.6	61.6
7	foraging	S. bilineata	0	14	14
8	foraging	S. bilineata	119	124.5	5.5
9	foraging	S. bilineata	28	0	-28
10	foraging	S. bilineata	0	0	0
11	foraging	S. bilineata	90	0	-90
12	foraging	S. bilineata	0	30.5	30.5
13	foraging	S. bilineata	0	0	0
14	foraging	S. bilineata	0	0	0
15	foraging	S. bilineata	60	38.5	-21.5
16	foraging	S. bilineata	41	0	-41
17	foraging	S. bilineata	16	96.5	80.5
18	foraging	S. bilineata	0	8.5	8.5
19	foraging	S. bilineata	58	6.5	-51.5
1	within	M. molossus	0	0	0
2	within	M. molossus	0	0	0
3	within	M. molossus	0	0	0
4	within	M. molossus	15	5.5	-9.5
5	within	M. molossus	0	37	37
6	within	M. molossus	69	13.5	-55.5
7	within	M. molossus	0	0	0
8	within	M. molossus	26	27.5	1.5
9	within	M. molossus	87	32.5	-54.5
10	within	M. molossus	24	6.5	-17.5
11	within	M. molossus	36	92	56
12	within	M. molossus	40	147	107
13	within	M. molossus	0	0	0
14	within	M. molossus	24	34	10
15	within	M. molossus	39	20.5	-18.5
16	within	M. molossus	145	121	-24
17	within	M. molossus	43	46.5	3.5
18	within	M. molossus	8	20.5	12.5
19	within	M. molossus	2	15	13
1	close	M. molossus	3	0	-3
2	close	M. molossus	15	22.5	7.5
3	close	M. molossus	5	27.5	22.5
4	close	M. molossus	30	16.5	-13.5
5	close	M. molossus	23	20	-3
6	close	M. molossus	16	13	-3
7	close	M. molossus	110	21	-89
8	close	M. molossus	13	1.5	-11.5
9	close	M. molossus	41	29.5	-11.5
10	close	M. molossus	0	0	0
11	close	M. molossus	59	130	71
12	close	M. molossus	28	19.5	-8.5
13	close	M. molossus	0	0	0
14	close	M. molossus	0	1.5	1.5
15	close	M. molossus	0	0	0
16	close	M. molossus	35	8.5	-26.5
17	close	M. molossus	27	0	-27
18	close	M. molossus	93	206.5	113.5
19	close	M. molossus	0	4.5	4.5
1	foraging	M. molossus	80	52.5	-27.5
2	foraging	M. molossus	178	176	-2
3	foraging	M. molossus	13	0	-13
4	foraging	M. molossus	0	0	0
5	foraging	M. molossus	37	0	-37
6	foraging	M. molossus	0	8.5	8.5
7	foraging	M. molossus	66	98	32
8	foraging	M. molossus	51	151.5	100.5
9	foraging	M. molossus	0	0	0
10	foraging	M. molossus	9	27	18
11	foraging	M. molossus	0	0	0
12	foraging	M. molossus	114	61	-53
13	foraging	M. molossus	0	0	0
14	foraging	M. molossus	0	0	0
15	foraging	M. molossus	3	5	2
16	foraging	M. molossus	0	24	24
17	foraging	M. molossus	53	45	-8
18	foraging	M. molossus	100	34	-66
19	foraging	M. molossus	0	0	0
